# Supplementary material for: Novel cellular functions of Cys2-His2 zinc finger proteins in anthracnose development and dissemination on pepper fruits by Colletotrichum scovillei
Source: mBio. 2024 Sep 9;15(10):e00667-24. doi: 10.1128/mbio.00667-24 (PMC11481868; doi:10.1128/mbio.00667-24)
Supplement: Supplemental tables — Tables S1 to S5. [file mbio.00667-24-s0002.xlsx]

## Sheet: Table S1
Table S1. Sixty-two C2H2 zinc finger proteins in Colletotrichum scovillei and their homologs in closely related Colletotrichum species.
	C. scovillei	C. cuscutae	C. melonis	C. orchidophilum	C. tamarilloi	C. lupini	C. godetiae	C. salicis	C. fioriniae	C. abscissum	C. costaricense	C. limetticola	C. paranaense	C. nymphaeae	C. simmondsii
Clade I	CAP_007758.1	CCUS01_03708	CMEL01_10099	CORC01_04969	CTAM01_09644	CLUP02_09075	BDP55DRAFT_689011	CSAL01_13422	CFIO01_02960	CABS01_15544	CCOS01_16878	CLIM01_14175	CPAR01_10159	CNYM01_13751	CSIM01_07029
	CAP_005642.1	CCUS01_09798	CMEL01_10778	CORC01_08629	CTAM01_01856	CLUP02_03250	BDP55DRAFT_560329	CSAL01_02633	CFIO01_11815	CABS01_00372	CCOS01_02255	CLIM01_11151	CPAR01_08972	CNYM01_06790	CSIM01_11657
	CAP_006843.1	CCUS01_05644	CMEL01_14616	CORC01_03284	CTAM01_08090	CLUP02_12768	BDP55DRAFT_644568	CSAL01_05457	CFIO01_05813	CABS01_07402	CCOS01_11168	CLIM01_14229	CPAR01_14471	CNYM01_12146	CSIM01_13268
	CAP_003417.1	CCUS01_15316	CMEL01_10296	CORC01_01179	CTAM01_09560	CLUP02_08866	BDP55DRAFT_722494	CSAL01_11517	CFIO01_05511	CABS01_03406	CCOS01_01606	CLIM01_05348	CPAR01_10356	CNYM01_12986	CSIM01_08621
	CAP_004306.1	CCUS01_01373	CMEL01_05073	CORC01_02965	CTAM01_10924	CLUP02_07488	BDP55DRAFT_774131	CSAL01_00242	CFIO01_01069	CABS01_06514	CCOS01_00374	CLIM01_04382	CPAR01_07974	CNYM01_06757	CSIM01_03974
	CAP_002204.1	CCUS01_08328	CMEL01_01984	CORC01_12407	CTAM01_03473	CLUP02_00950	BDP55DRAFT_47628	CSAL01_10815	CFIO01_13709	CABS01_09524	CCOS01_14114	CLIM01_00879	CPAR01_16534	CNYM01_03946	CSIM01_07622
	CAP_009446.1	SCCUS01_02863	CMEL01_11728	CORC01_02504	CTAM01_02966	CLUP02_15316	BDP55DRAFT_723647	CSAL01_10940	CFIO01_09124	CABS01_04786	CCOS01_09770	CLIM01_06292	CPAR01_11084	CNYM01_11723	CSIM01_09964
	CAP_003899.1	CCUS01_04115	CMEL01_05584	CORC01_06998	CTAM01_04438	CLUP02_08082	BDP55DRAFT_558128	CSAL01_11214	CFIO01_01867	CABS01_08628	CCOS01_00899	CLIM01_06492	CPAR01_08501	CNYM01_04918	CSIM01_09421
	CAP_005217.1	CCUS01_13150	CMEL01_13684	CORC01_10073	CTAM01_05884	CLUP02_03879	BDP55DRAFT_308900	CSAL01_12648	CFIO01_13207	CABS01_13603	CCOS01_16648	CLIM01_04460	CPAR01_14040	CNYM01_06228	CSIM01_07762
	CAP_006607.1	CCUS01_16804	CMEL01_07005	CORC01_03677	CTAM01_06754	CLUP02_12497	BDP55DRAFT_563474	CSAL01_06253	CFIO01_07298	CABS01_14398	CCOS01_16777	CLIM01_06788	CPAR01_05050	CNYM01_07223	CSIM01_04005
	CAP_006284.1	CCUS01_15786	CMEL01_07408	CORC01_11976	CTAM01_15112	CLUP02_12033	BDP55DRAFT_604302	CSAL01_04037	CFIO01_06815	CABS01_02095	CCOS01_11995	CLIM01_14240	CPAR01_05459	CNYM01_12419	CSIM01_10204
	CAP_010907.1	CCUS01_09496	CMEL01_00690	CORC01_13500	CTAM01_00833	CLUP02_10701	BDP55DRAFT_127032	CSAL01_00634	CFIO01_05511	CABS01_05850	CCOS01_05795	CLIM01_03092	CPAR01_04085	CNYM01_06842	CSIM01_04790
	CAP_001283.1	CCUS01_16235	CMEL01_00690	CORC01_02504	CTAM01_00833	CLUP02_15316	BDP55DRAFT_632916	CSAL01_00634	CFIO01_05511	CABS01_04786	CCOS01_05795	CLIM01_03092	CPAR01_04085	CNYM01_13154	CSIM01_04790
	CAP_002693.1	CCUS01_09495	CMEL01_02641	CORC01_11618	CTAM01_07172	CLUP02_01458	BDP55DRAFT_731846	CSAL01_01573	CFIO01_04293	CABS01_10981	CCOS01_03230	CLIM01_02674	CPAR01_01935	CNYM01_06842	CSIM01_03103
	CAP_005913.1	CCUS01_16861	CMEL01_07881	CORC01_06205	CTAM01_13536	CLUP02_11514	BDP55DRAFT_754791	CSAL01_11789	CFIO01_12436	CABS01_13693	CCOS01_15759	CLIM01_05569	CPAR01_05941	CNYM01_06724	CSIM01_00852
	CAP_010571.1	CCUS01_07585	CMEL01_09504	CORC01_14007	CTAM01_02823	CLUP02_17529	BDP55DRAFT_628280	CSAL01_13354	CFIO01_12655	CABS01_15497	CCOS01_16387	CLIM01_15074	CPAR01_04881	CNYM01_10324	CSIM01_02549
	CAP_007594.1	CCUS01_00936	CMEL01_15777	CORC01_12518	CTAM01_10188	CLUP02_16071	BDP55DRAFT_565514	CSAL01_03482	CFIO01_02555	CABS02_02461	CCOS01_08958	CLIM01_11789	CPAR01_13334	CNYM01_05641	CSIM01_04801
	CAP_002262.1	CCUS01_15507	CMEL01_02064	CORC01_04373	CTAM01_03555	CLUP02_00825	BDP55DRAFT_49807	CSAL01_09163	CFIO01_06593	CABS01_09602	CCOS01_14032	CLIM01_05813	CPAR01_06000	CNYM01_12260	CSIM01_09527
	CAP_007105.1	CCUS01_04802	CMEL01_08469	CORC01_12579	CTAM01_09479	CLUP02_16772	BDP55DRAFT_728823	CSAL01_05936	CFIO01_01218	CABS01_13772	CCOS01_09596	CLIM01_01692	CPAR01_00231	CNYM01_01105	CSIM01_11965
	CAP_005682.1	CCUS01_16400	CMEL01_02562	CORC01_12163	CTAM01_02162	CLUP02_01379	BDP55DRAFT_632916	CSAL01_01985	CFIO01_13207	CABS02_14856	CCOS01_03154	CLIM01_09997	CPAR01_15712	CNYM01_14140	CSIM01_03031
	CAP_005713.1	CCUS01_09700	CMEL01_10868	CORC01_09226	CTAM01_01765	CLUP02_03141	BDP55DRAFT_666674	CSAL01_03536	CFIO01_09143	CABS01_00470	CCOS01_02157	CLIM01_04885	CPAR01_08876	CNYM01_13815	CSIM01_00524
	CAP_007106.1	CCUS01_04801	CMEL01_08468	CORC01_12578	CTAM01_09478	CLUP02_16771	BDP55DRAFT_728824	CSAL01_05938	CFIO01_01219	CABS01_13773	CCOS01_09595	CLIM01_01693	CPAR01_00230	CNYM01_01104	CSIM01_11964
Clade II	CAP_006285.1	CCUS01_15787	CMEL01_07407	CORC01_14373	CTAM01_15113	CLUP02_12034	BDP55DRAFT_628666	CSAL01_04036	CFIO01_06814	CABS01_02094	CCOS01_11994	CLIM01_14241	CPAR01_05458	CNYM01_11808	CSIM01_10203
	CAP_003065.1	CCUS01_05750	CMEL01_03087	CORC01_09879	CTAM01_10316	CLUP02_02018	BDP55DRAFT_559818	CSAL01_09035	CFIO01_11389	CABS01_03706	CCOS01_03687	CLIM01_04099	CPAR01_02386	CNYM01_04686	CSIM01_01179
	CAP_001490.1	CCUS01_15197	CMEL01_11292	CORC01_13188	CTAM01_13095	CLUP02_02630	BDP55DRAFT_544693	CSAL01_10453	CFIO01_08674	CABS01_09159	CCOS01_01712	CLIM01_12933	CPAR01_13613	CNYM01_13917	CSIM01_03551
	CAP_010954.1	CCUS01_10054	CMEL01_06204	CORC01_14153	CTAM01_04656	CLUP02_06127	BDP55DRAFT_564846	CSAL01_10459	CFIO01_01402	CABS01_05276	CCOS01_07803	CLIM01_03741	CPAR01_14739	CNYM01_12979	CSIM01_07447
	CAP_011296.1	CCUS01_12961	CMEL01_12552	CORC01_13434	CTAM01_07537	CLUP02_06571	BDP55DRAFT_195217	CSAL01_09667	CFIO01_07503	CABS01_15043	CCOS01_07376	CLIM01_13377	CPAR01_07230	CNYM01_08685	CSIM01_05775
	CAP_008320.1	CCUS01_12100	CMEL01_06657	CORC01_05795	CTAM01_00297	CLUP02_05600	BDP55DRAFT_542624	CSAL01_11534	CFIO01_03037	CABS01_04410	CCOS01_13645	CLIM01_03863	CPAR01_02866	CNYM01_13170	CSIM01_13324
	CAP_006879.1	CCUS01_00111	CMEL01_14575	CORC01_02606	CTAM01_08052	CLUP02_12815	BDP55DRAFT_695535	CSAL01_05032	CFIO01_12186	CABS01_07438	CCOS01_11205	CLIM01_14115	CPAR01_14427	CNYM01_03730	CSIM01_02028
	CAP_008547.1	CCUS01_06834	CMEL01_06934	CORC01_05150	CTAM01_00018	CLUP02_05309	BDP55DRAFT_542875	CSAL01_12419	CFIO01_12494	CABS01_02988	CCOS01_04552	CLIM01_14234	CPAR01_09730	CNYM01_14140	CSIM01_13065
	CAP_000089.1	CCUS01_07453	CMEL01_11095	CORC01_00974	CTAM01_15310	CLUP02_02855	BDP55DRAFT_438633	CSAL01_01985	CFIO01_01867	CABS01_08962	CCOS01_03154	CLIM01_08730	CPAR01_15947	CNYM01_05278	CSIM01_03031
	CAP_010815.1	CCUS01_11212	CMEL01_16161	CORC01_05895	CTAM01_17022	CLUP02_14938	BDP55DRAFT_568970	CSAL01_09653	CFIO01_12447	CABS01_16804	CCOS01_11845	CLIM01_11334	CPAR01_16415	CNYM01_13812	CSIM01_08162
	CAP_001983.1	CCUS01_01857	CMEL01_13517	CORC01_14182	CTAM01_08589	CLUP02_00446	BDP55DRAFT_546770	CSAL01_08658	CFIO01_11889	CABS01_09993	CCOS01_10750	CLIM01_04897	CPAR01_12686	CNYM01_05278	CSIM01_12664
	CAP_012993.1	CCUS01_14230	CMEL01_08844	CORC01_04986	CTAM01_14450	CLUP02_17195	BDP55DRAFT_733486	CSAL01_02601	CFIO01_05855	CABS01_06982	CCOS01_12794	CLIM01_06447	CPAR01_00609	CNYM01_07136	CSIM01_10593
	CAP_000977.1	CCUS01_16233	CMEL01_00692	CORC01_13501	CTAM01_00831	CLUP02_10700	BDP55DRAFT_625915	CSAL01_00635	CFIO01_13157	CABS01_05848	CCOS01_05798	CLIM01_03093	CPAR01_04083	CNYM01_12082	CSIM01_04791
	CAP_007104.1	CCUS01_04803	CMEL01_08470	CORC01_12579	CTAM01_09480	CLUP02_16775	BDP55DRAFT_728823	CSAL01_05936	CFIO01_01217	CABS01_13771	CCOS01_09597	CLIM01_01691	CPAR01_00232	CNYM01_01105	CSIM01_05374
	CAP_008085.1	CCUS01_13980	CMEL01_06374	CORC01_13895	CTAM01_00593	CLUP02_05927	BDP55DRAFT_85323	CSAL01_11733	CFIO01_12627	CABS01_04121	CCOS01_07974	CLIM01_03004	CPAR01_14571	CNYM01_06650	CSIM01_08609
	CAP_008496.1	CCUS01_05107	CMEL01_06872	CORC01_05089	CTAM01_00081	CLUP02_05377	BDP55DRAFT_690643	CSAL01_10085	CFIO01_11103	CABS01_14917	CCOS01_04614	CLIM01_13304	CPAR01_09794	CNYM01_10882	CSIM01_12586
	CAP_012449.1	CCUS01_04681	CMEL01_12362	CORC01_00488	CTAM01_14808	CLUP02_06764	BDP55DRAFT_727258	CSAL01_12430	CFIO01_12503	CABS01_11669	CCOS01_14841	CLIM01_00909	CPAR01_07041	CNYM01_07508	CSIM01_09666
	CAP_002341.1	CCUS01_13338	CMEL01_02179	CORC01_12398	CTAM01_07920	CLUP02_00962	BDP55DRAFT_526633	CSAL01_03352	CFIO01_03141	CABS01_14897	CCOS01_13915	CLIM01_09537	CPAR01_06120	CNYM01_13252	CSIM01_00596
	CAP_002694.1	CCUS01_09495	CMEL01_02641	CORC01_11618	CTAM01_07171	CLUP02_01458	BDP55DRAFT_743511	CSAL01_04563	CFIO01_04292	CABS01_10982	CCOS01_03230	CLIM01_02675	CPAR01_01935	CNYM01_06842	CSIM01_03104
Clade III	CAP_006533.1	CCUS01_11652	CMEL01_07111	CORC01_03584	CTAM01_07852	CLUP02_12382	BDP55DRAFT_657469	CSAL01_13188	CFIO01_13401	CABS01_12599	CCOS01_15946	CLIM01_06227	CPAR01_05155	CNYM01_09123	CSIM01_04086
	CAP_004129.1	CCUS01_14155	CMEL01_05293	CORC01_01912	CTAM01_05215	CLUP02_07741	BDP55DRAFT_71117	CSAL01_11582	CFIO01_06997	CABS01_11357	CCOS01_00602	CLIM01_03300	CPAR01_08201	CNYM01_14227	CSIM01_10458
	CAP_000583.1	CCUS01_06014	CMEL01_01299	CORC01_14040	CTAM01_03864	CLUP02_10051	BDP55DRAFT_563474	CSAL01_13237	CFIO01_09458	CABS01_01404	CCOS01_08612	CLIM01_06219	CPAR01_11740	CNYM01_13552	CSIM01_09337
	CAP_005482.1	CCUS01_07957	CMEL01_16005	CORC01_04112	CTAM01_02097	CLUP02_03502	BDP55DRAFT_563229	CSAL01_05557	CFIO01_13170	CABS01_00152	CCOS01_02493	CLIM01_12507	CPAR01_15093	CNYM01_12570	CSIM01_12306
	CAP_002637.1	CCUS01_16400	CMEL01_02562	CORC01_12163	CTAM01_02162	CLUP02_01379	BDP55DRAFT_628280	CSAL01_09889	CFIO01_13207	CABS01_10909	CCOS01_03154	CLIM01_09997	CPAR01_15712	CNYM01_12978	CSIM01_03031
	CAP_000892.1	CCUS01_00622	CMEL01_00819	CORC01_05549	CTAM01_00700	CLUP02_10553	BDP55DRAFT_722962	CSAL01_02988	CFIO01_04510	CABS01_01860	CCOS01_05929	CLIM01_04227	CPAR01_03954	CNYM01_01945	CSIM01_05845
	CAP_011514.1	CCUS01_02663	CMEL01_03679	CORC01_08692	CTAM01_14423	CLUP02_13364	BDP55DRAFT_112449	CSAL01_02994	CFIO01_09563	CABS01_08054	CCOS01_06497	CLIM01_02978	CPAR01_01584	CNYM01_09831	CSIM01_06284
	CAP_005299.1	CCUS01_12990	CMEL01_13788	CORC01_02039	CTAM01_06117	CLUP02_03760	BDP55DRAFT_700796	CSAL01_05107	CFIO01_03354	CABS01_15816	CCOS01_02743	CLIM01_11269	CPAR01_14148	CNYM01_12590	CSIM01_01469
	CAP_011662.1	CCUS01_09051	CMEL01_03874	CORC01_07220	CTAM01_01329	CLUP02_13583	BDP55DRAFT_348140	CSAL01_06466	CFIO01_07634	CABS01_09321	CCOS01_06702	CLIM01_02446	CPAR01_01382	CNYM01_04072	CSIM01_09135
	CAP_011132.1	CCUS01_01739	CMEL01_05985	CORC01_00340	CTAM01_11429	CLUP02_06358	BDP55DRAFT_562360	CSAL01_07928	CFIO01_07078	CABS01_05060	CCOS01_07580	CLIM01_08766	CPAR01_07434	CNYM01_07332	CSIM01_10762
	CAP_006617.1	CCUS01_09619	CMEL01_06985	CORC01_13730	CTAM01_06773	CLUP02_12520	BDP55DRAFT_548008	CSAL01_01245	CFIO01_13495	CABS01_16159	CCOS01_16795	CLIM01_02929	CPAR01_05030	CNYM01_05097	CSIM01_10348
	CAP_002336.1	CCUS01_13327	CMEL01_02169	CORC01_12407	CTAM01_07930	CLUP02_00950	BDP55DRAFT_361589	CSAL01_03357	CFIO01_13709	CABS01_14907	CCOS01_13924	CLIM01_09532	CPAR01_06111	CNYM01_13639	CSIM01_13820
	CAP_002549.1	CCUS01_04382	CMEL01_02452	CORC01_05501	CTAM01_02270	CLUP02_01260	BDP55DRAFT_628372	CSAL01_08858	CFIO01_08276	CABS01_14829	CCOS01_03044	CLIM01_01928	CPAR01_15602	CNYM01_09212	CSIM01_08689
	CAP_000978.1	CCUS01_16235	CMEL01_00690	CORC01_13500	CTAM01_00833	CLUP02_10701	BDP55DRAFT_127032	CSAL01_00634	CFIO01_05511	CABS01_05850	CCOS01_05795	CLIM01_03092	CPAR01_04085	CNYM01_13154	CSIM01_04790
	CAP_012989.1	CCUS01_14234	CMEL01_08840	CORC01_04990	CTAM01_14447	CLUP02_17192	BDP55DRAFT_697857	CSAL01_02605	CFIO01_05860	CABS01_06985	CCOS01_12797	CLIM01_06443	CPAR01_00605	CNYM01_07140	CSIM01_10590
	CAP_005714.1	CCUS01_09697	CMEL01_10868	CORC01_09226	CTAM01_01762	CLUP02_03141	BDP55DRAFT_666674	CSAL01_09047	CFIO01_09143	CABS01_00470	CCOS01_02157	CLIM01_11650	CPAR01_08876	CNYM01_13815	CSIM01_00525
	CAP_004582.1	CCUS01_08328	CMEL01_03679	CORC01_11045	CTAM01_14423	CLUP02_13364			CFIO01_07982	CABS01_08054	CCOS01_06497	CLIM01_02978		CNYM01_09831	CSIM01_13088
	CAP_005201.1	CCUS01_13172	CMEL01_13662	CORC01_10054	CTAM01_05860	CLUP02_03904	BDP55DRAFT_690336	CSAL01_13036	CFIO01_08947	CABS01_13621	CCOS01_16626	CLIM01_00016	CPAR01_14018	CNYM01_06248	CSIM01_07744
	CAP_003653.1	CCUS01_03066	CMEL01_10657	CORC01_11338	CTAM01_09278	CLUP02_08440	BDP55DRAFT_538560	CSAL01_05772	CFIO01_13700	CABS01_03051	CCOS01_01230	CLIM01_06937	CPAR01_10724	CNYM01_12051	CSIM01_04679
	CAP_008436.1	CCUS01_05187	CMEL01_06795	CORC01_03361	CTAM01_00158	CLUP02_05454	BDP55DRAFT_308900	CSAL01_09647	CFIO01_11168	CABS01_14997	CCOS01_04691	CLIM01_04049	CPAR01_02724	CNYM01_03599	CSIM01_09818
	CAP_003559.1	CCUS01_15881	CMEL01_10516	CORC01_14428	CTAM01_06932	CLUP02_08607	BDP55DRAFT_538669	CSAL01_00429	CFIO01_13438	CABS01_03195	CCOS01_01380	CLIM01_10517	CPAR01_10580	CNYM01_13611	CSIM01_11007
The orthologs (Query Cover > 50% and Identity > 50%) were searched in NCBI BLASTP (https://blast.ncbi.nlm.nih.gov/Blast.cgi?PAGE=Proteins).
Grey color indicates that no homolog was found.

## Sheet: Table S2
Table S2. Differentiatial expressions of CsCZFs orthologs in Colletotrichum species in plant infection stage.
C. scovillei		C. fructicola	C. higginsianum	C. graminicola
Clade I	CAP_007758.1	CGGC5_v010620; C2H2 finger domain transcription factor mtfA	CH063_07646/ CH63R_07221; C2H2 conidiation transcription factor	GLRG_07822; uncharacterized protein
	CAP_005642.1	CGGC5_v001427; Zinc finger protein 511	CH063_09014/ CH63R_02353; Zinc finger protein	GLRG_00106; zinc finger protein
	CAP_006843.1	CGGC5_v011314; Zinc finger protein zas1	No ortholog	No ortholog
	CAP_003417.1	CGGC5_v011102/ CGGC5_3935; Zinc finger protein 42-like protein	CH063_01033/ CH63R_07408; Zinc finger protein 2	GLRG_02420; uncharacterized protein
	CAP_004306.1	No ortholog	No ortholog	No ortholog
	CAP_002204.1	CGGC5_v010031; Zinc finger protein 517	No ortholog	No ortholog
	CAP_009446.1 (CsCZF3)	CGGC5_v004139; Trichothecene biosynthesis transcription regulator TRI6	CH063_04283; C2H2 transcription factor	GLRG_05816; uncharacterized protein
	CAP_003899.1 (CsCZF8)	CGGC5_v003502/ CGGC5_6020; Asparagine-rich zinc finger protein AZF1	CH063_11465/ CH63R_04249; C2H2 transcription factor	GLRG_03066; uncharacterized protein
	CAP_005217.1	CGGC5_v007565; pH-response transcription factor pacC/RIM101	CH063_12832; pH-responsive PacC/RIM1	GLRG_03572; uncharacterized protein
	CAP_006607.1 (CsCZF5)	CGGC5_v013791; Metallothionein expression activator	CH63R_11832; Zinc finger protein	GLRG_03875; zinc finger protein
	CAP_006284.1	CGGC5_v013428; uncharacterized protein	CH63R_11482; C2H2 transcription	GLRG_06363; uncharacterized protein
	CAP_010907.1	CGGC5_v001149; uncharacterized protein	CH063_03543/ CH63R_01046; C2H2 finger domain-containing protein	GLRG_04437; C2H2 finger domain-containing protein
	CAP_001283.1	CGGC5_v006413; Cell wall transcription factor ACE2	CH063_10919/ CH63R_08746; C2H2 transcription factor	GLRG_07521; C2H2 transcription factor
	CAP_002693.1	CGGC5_v009659; Myosin-1	No ortholog	No ortholog
	CAP_005913.1	No ortholog	No ortholog	No ortholog
	CAP_010571.1	CGGC5_v005446; DNA-binding protein creA	CH063_12095; DNA-binding protein creA	GLRG_06078; uncharacterized protein
	CAP_007594.1	CGGC5_v014458/ CGGC5_10190; uncharacterized protein	CH063_09002; C2H2 finger domain-containing protein	GLRG_08195; Uncharacterized protein
	CAP_002262.1	CGGC5_v008896/ CGGC5_12203; putative zinc-finger protein	CH063_13297; hypothetical protein	No ortholog
	CAP_007105.1	No ortholog	No ortholog	No ortholog
	CAP_005682.1 (CsCZF6)	CGGC5_v001547; uncharacterized protein	CH063_11224; C2H2 transcription factor, partial	GLRG_00065; C2H2 transcription factor
	CAP_005713.1	No ortholog	No ortholog	No ortholog
	CAP_007106.1	CGGC5_v001149; uncharacterized protein	No ortholog	No ortholog
Clade II	CAP_006285.1	CGGC5_v013427/ CGGC5_10201; uncharacterized protein	CH063_11997; hypothetical protein	GLRG_06362; uncharacterized protein
	CAP_003065.1	CGGC5_v009183; C2H2 type master regulator of conidiophore development brlA	CH063_13649/ CH63R_10776; C2H2 finger domain-containing protein	GLRG_09923; uncharacterized protein
	CAP_001490.1	CGGC5_v001933; C2H2 finger domain transcription factor CON7	CH063_06991; hypothetical protein	GLRG_00403; uncharacterized protein
	CAP_010954.1	CGGC5_v001184; Zinc finger protein	CH63R_01077; C2H2 zinc finger protein	GLRG_04406; uncharacterized protein
	CAP_011296.1	CGGC5_v008182; Metallothionein expression activator	CH63R_01407; C2H2 transcription factor swi5	GLRG_01973; uncharacterized protein
	CAP_008320.1	CGGC5_v000698; C2H2 finger domain transcription factor sebA	CH063_09450; hypothetical protein	GLRG_01460; uncharacterized protein
	CAP_006879.1	CGGC5_v014073; uncharacterized protein	CH63R_12092; Zinc finger protein 585a	GLRG_05488; uncharacterized protein
	CAP_008547.1	CGGC5_v000517; Zinc finger protein	CH063_13372; C2H2 finger domain-containing protein FlbC	GLRG_10389; uncharacterized protein
	CAP_000089.1	CGGC5_v000415; Zinc finger protein 143	CH063_09295; hypothetical protein	No ortholog
	CAP_010815.1	No ortholog	No ortholog	GLRG_02766; uncharacterized protein
	CAP_001983.1	CGGC5_v002293; Zinc finger protein with KRAB and SCAN domains 3	CH063_09026; hypothetical protein	GLRG_05374; uncharacterized protein
	CAP_012993.1	CGGC5_v015486; Protein sip-5	CH063_02836/ CH63R_06928; SIP5 protein	GLRG_11520; uncharacterized protein
	CAP_000977.1	CGGC5_v006078/ CGGC5_9416; uncharacterized protein	CH063_10423/ CH63R_09003; C2H2 finger domain-containing protein	GLRG_04282; uncharacterized protein
	CAP_007104.1	CGGC5_v015030; uncharacterized protein	No ortholog	No ortholog
	CAP_008085.1	CGGC5_v001052; Zinc finger transcription factor ace1	CH63R_00952; LOW QUALITY PROTEIN: Zinc finger transcription factor ace1	GLRG_04524; uncharacterized protein
	CAP_008496.1	CGGC5_v000817/ CGGC5_5527; INO80 complex subunit 1	CH063_00827/ CH63R_00598; C2H2 finger domain-containing protein	GLRG_01571; uncharacterized protein
	CAP_012449.1	CGGC5_v008346; C2H2 finger domain transcription factor dvrA	CH063_14231; C2H2 transcription factor	GLRG_01880; uncharacterized protein
	CAP_002341.1	CGGC5_v008960; Transcriptional regulator RPN4	CH063_03819/ CH63R_12831; C2H2 transcription factor	GLRG_08744; uncharacterized protein
	CAP_002694.1	No ortholog	No ortholog	GLRG_02638; uncharacterized protein
Clade III	CAP_006533.1 (CsCZF12)	CGGC5_v013717/ CGGC5_2430; C2H2 finger domain transcription factor crzA	CH063_13249; C2H2 type zinc finger protein	GLRG_05053; uncharacterized protein
	CAP_004129.1	CGGC5_v003263; uncharacterized protein	CH63R_04064; C2H2 type zinc finger protein	GLRG_04882; C2H2 Zinc finger protein
	CAP_000583.1 (CsCZF11)	CGGC5_v005263; Transcription factor Sp2	CH063_02646/ CH63R_12991; C2H2 finger domain-containing protein	GLRG_01267; uncharacterized protein
	CAP_005482.1 (CsCZF7)	No ortholog	CH063_03342; C2H2 type zinc finger protein	GLRG_08395; C2H2 Zinc finger protein
	CAP_002637.1	CGGC5_v009574; Zinc finger protein 143	CH063_09295; hypothetical protein	GLRG_05053; uncharacterized protein
	CAP_000892.1 (CsCZF10)	CGGC5_v005985/ CGGC5_4857; uncharacterized protein	CH063_11823; hypothetical protein	GLRG_10182; uncharacterized protein
	CAP_011514.1	CGGC5_v012691; uncharacterized protein	CH063_01820; hypothetical protein	GLRG_00829; uncharacterized protein
	CAP_005299.1	CGGC5_v007691; Transcription factor IIIA	CH063_09147/ CH63R_02765; C2H2 transcription factor	GLRG_03656; uncharacterized protein
	CAP_011662.1	CGGC5_v012507/ CGGC5_10732; Transcription factor SFP1	CH63R_05714; C2H2 transcription factor	GLRG_00700; uncharacterized protein
	CAP_011132.1 (CsCZF2)	CGGC5_v007951/ CGGC5_11340; Cell wall transcription factor ACE2	CH63R_01274; Glis family zinc finger 1	GLRG_06687; uncharacterized protein
	CAP_006617.1 (CsCZF4)	CGGC5_v013804/ CGGC5_8350; Transcriptional regulator NRG1	CH063_10255; hypothetical protein	GLRG_03864; uncharacterized protein
	CAP_002336.1	CGGC5_v008926; Transcriptional regulator prz1	CH063_01157; hypothetical protein	GLRG_08739; uncharacterized protein
	CAP_002549.1	CGGC5_v009495/ CGGC5_14875; uncharacterized protein	CH063_10190/ CH63R_01584; C2H2 finger domain-containing protein	GLRG_05137; uncharacterized protein
	CAP_000978.1	CGGC5_v006079; Zinc finger protein GLI2	CH63R_09001; C2H2 type zinc finger domain protein	No ortholog
	CAP_012989.1 (CsCZF1)	CGGC5_v015477; uncharacterized protein	CH063_00281; hypothetical protein	GLRG_11525; uncharacterized protein
	CAP_005714.1	No ortholog	No ortholog	No ortholog
	CAP_004582.1	No ortholog	No ortholog	No ortholog
	CAP_005201.1	CGGC5_v007547; uncharacterized protein	CH063_02896/ CH63R_13593; Tat pathway signal sequence	GLRG_02364; tat pathway signal sequence
	CAP_003653.1 (CsCZF9)	CGGC5_v011212; uncharacterized protein	CH63R_07659; Homeobox and c2h2 transcription	No ortholog
	CAP_008436.1	No ortholog	CH63R_00531; Zinc-responsiveness transcriptional activator	No ortholog
	CAP_003559.1	CGGC5_v010917; Zinc finger protein 808	CH63R_07552; C2H2 finger domain-containing protein	GLRG_02556; uncharacterized protein
The orthologs (Query Cover > 50% and Identity > 50%) were searched in NCBI BLASTP (https://blast.ncbi.nlm.nih.gov/Blast.cgi?PAGE=Proteins).
Significant upregulation (P < 0.05; In planta expression/control > 2-fold)
Significant downregulation (P < 0.05; In planta expression/control < 0.5-fold)
Non-significant expression
No background color indicates that no ortholog was found, or the ortholog was not present in the references.
References
1. Zhang, Liqing, Xin Huang, Chengyong He, Qing-Yu Zhang, Xiaohua Zou, Ke Duan, and Qinghua Gao. Novel fungal pathogenicity and leaf defense strategies are revealed by simultaneous transcriptome analysis of Colletotrichum fructicola and strawberry infected by this fungus. Front. Plant Sci. 9 (2018): 434. doi.org/10.3389/fpls.2018.00434
2. O'Connell, Richard J., Michael R. Thon, Stéphane Hacquard, Stefan G. Amyotte, Jochen Kleemann, Maria F. Torres, Ulrike Damm et al. Lifestyle transitions in plant pathogenic Colletotrichum fungi deciphered by genome and transcriptome analyses. Nat. Genet. 44, no. 9 (2012): 1060-1065. doi.org/10.1038/ng.2372

## Sheet: Table S3
Table S3. Information of defense-related genes in Nicotiana benthamiana.
Genes	Descriptions
NbPR-1a	NbPR-1a is a pathogenesis-related (PR) protein and a marker gene of pathogen infection and SA-dependent defense pathway [1].
NbPDF1.2	NbPDF1.2 is a marker gene of JA/ET-dependent defense pathway and induced by pathogen attack [2].
NbPAL	NbPAL is a phenylalanine ammonia lyase and involved in phenylpropanoid pathway and induced by pathogen infection [1,3].
NbMAPK3	NbMAPK3 is a kinase activated under specific biotic and abiotic stress [4].
NbWRKY22	NbWRKY22 positively regulates plant immunity against pathogens infections [5].
NbWRKY25	NbWRKY25 positively regulates plant immunity against pathogens infections [5].
NbERF1	Ethylene Response Factor1 (ERF1) is a transcription factor, belonging to the large APETALA2 gene family, and regulates many expressions of many ethylene-related genes important for plant defenses [6].
NbRBOHB	NbRBOHB is a NADPH oxidase, responsible for ROS burst in both pattern-triggered immunity and effector triggered immunity [7].
References
1. Wang H, Yang X, Guo L, Zeng H, Qiu D (2015) PeBL1, a novel protein elicitor from Brevibacillus laterosporus strain A60, activates defense responses and systemic resistance in Nicotiana benthamiana. Applied and environmental microbiology 81: 2706-2716.
2. Leon-Reyes A, Van der Does D, De Lange ES, Delker C, Wasternack C, et al. (2010) Salicylate-mediated suppression of jasmonate-responsive gene expression in Arabidopsis is targeted downstream of the jasmonate biosynthesis pathway. Planta 232: 1423-1432.
3. Blumwald E, Aharon GS, Lam BC (1998) Early signal transduction pathways in plant–pathogen interactions. Trends in Plant Science 3: 342-346.
4. López M, Miranda E, Ramos C, García H, Neira-Carrillo A (2020) Activation of early defense signals in seedlings of nicotiana benthamiana treated with chitin nanoparticles. Plants 9: 607.
5. Ramos RN, Martin GB, Pombo MA, Rosli HG (2021) WRKY22 and WRKY25 transcription factors are positive regulators of defense responses in Nicotiana benthamiana. Plant Molecular Biology 105: 65-82.
6. Zhu T, Zhou X, Zhang JL, Zhang WH, Zhang LP, et al. (2022) Ethylene‐induced NbMYB4L is involved in resistance against tobacco mosaic virus in Nicotiana benthamiana. Molecular Plant Pathology 23: 16-31.
7. Adachi H, Nakano T, Miyagawa N, Ishihama N, Yoshioka M, et al. (2015) WRKY transcription factors phosphorylated by MAPK regulate a plant immune NADPH oxidase in Nicotiana benthamiana. The Plant Cell 27: 2645-2663.

## Sheet: Table S4
Table S4. Predicted phosphorylation sites of three transcription factors.
Transcription factor	Amino acid site	Context	Score
CsCZF9	132 T	QASQTPSTQ	0.52
	327 S	MENESPGQL	0.552
	405 S	LPTQSPQPP	0.501
	419 S	DSSPSPYME	0.502
CsHOX7	72 S	SSNTSPTVG	0.535
	82 T	AGVMTPPEY	0.507
	89 S	EYVHSPNSN	0.601
	118 S	RLYESPARI	0.557
	251 T	PFDRTPFSA	0.516
CsSTE12	131 S	EEPKSPFLD	0.551
	312 S	GLEYSPAPS	0.511
	336 T	FEPITPPQQ	0.5
	405 S	VIEGSPTYK	0.531
	475 S	SADNSPPGL	0.514
	504 S	SRHGTPLST	0.527
	512 S	TVEGSPALN	0.517
Putative phosphorylation sites of mitogen-activated protein kinase (MAPK) in the amino acid sequences of CsCZF9, CsHOX7, and CsSTE12. The putative phosphorylation sites (marked with red color) were predicted in the amino acid sequences as a score of ≥ 0.5 by using NetPhos - 3.1 (https://services.healthtech.dtu.dk/services/NetPhos-3.1/).

## Sheet: Table S5
Table S5. Primers used in this study.
Primers	Sequence (5′ → 3′)
Expressions of C2H2 zinc finger genes
CAP_000089.1 RTF	ATGGCGTGGTATGATAGCTG
CAP_000089.1 RTR	CAACCCACATCCAGCAAATG
CAP_000583.1 RTF	TCTGTTCTTGCGACCCTTG
CAP_000583.1 RTR	ACGACGAGGAGATGATGGA
CAP_000892.1 RTF	ACTCTCCTACGGGTGACTATG
CAP_000892.1 RTR	ACGACTTCTTGCTGCTCTTG
CAP_000977.1 RTF	ACGCCGTTCCAGTACTCTT
CAP_000977.1 RTR	CAGCAGATGCAACAGCAGAT
CAP_000978.1 RTF	CGTTTCCATCCGTGCCTTTA
CAP_000978.1 RTR	AGCCTGCCAACAAGGATTC
CAP_001283.1 RTF	GCGTTCGGGCTTTGGTAT
CAP_001283.1 RTR	CCCTTCCTTCGAGTCTTCCT
CAP_001490.1 RTF	ACGCAAGAAGGAGGAGGA
CAP_001490.1 RTR	CAGGCGCGTATGCAGAA
CAP_001983.1 RTF	GTGAGCTGTTGCCCATGTA
CAP_001983.1 RTR	AAACACGACTCGTTCTGACG
CAP_002204.1 RTF	GCCAATCTTGCTACATCCTCT
CAP_002204.1 RTR	GCGACGACAACTTTGAAACC
CAP_002262.1 RTF	CAAGACGACGAAGACGATGG
CAP_002262.1 RTR	GGTTGTGTCTGCGTCTGT
CAP_002336.1 RTF	CTACAGGATACGACCCGTTTG
CAP_002336.1 RTR	ACAGCGAACTTCTGGATGAG
CAP_002341.1 RTF	ACAGTCGCCAGTCTCTAGT
CAP_002341.1 RTR	ATCTTGCTCCGCCTTCTTC
CAP_002549.1 RTF	GCCCAAGCAATCCGTCTAT
CAP_002549.1 RTR	CTGGCTGAGCTGTTGATGT
CAP_002637.1 RTF	ACGCCGTTCCAGTACTCTT
CAP_002637.1 RTR	CAGCAGATGCAACAGCAGAT
CAP_002693.1 RTF	GGGCTCATCATCTCATCCTTC
CAP_002693.1 RTR	TATCGCGGAGTCGATACTCA
CAP_002694.1 RTF	TGCCGCTGCTAATCATTCT
CAP_002694.1 RTR	GCATGTGTTGCATCCACTTT
CAP_003065.1 RTF	CTCAACACCTCACGATCACA
CAP_003065.1 RTR	AGAGAGTATTGCTCAGCATGG
CAP_003417.1 RTF	GATCGGATGGGTCGGTTATTT
CAP_003417.1 RTR	CGATGAACTGGAACCTCACAA
CAP_003559.1 RTF	GGTGTAAGAAACCGACCTTCA
CAP_003559.1 RTR	ATCAGTGCCCACAGTCATTC
CAP_003653.1 RTF	GGAGAAAGTACTGGGCTTGT
CAP_003653.1 RTR	GCTGATGCAGAAGACCATAGA
CAP_003899.1 RTF	TTCGGCACAGAATGATCGAC
CAP_003899.1 RTR	CGATGGCAGTGGTGAAGTT
CAP_004129.1 RTF	CGGTGAGACGGATTGTTCA
CAP_004129.1 RTR	GCTCATCCGACCTTCTTCAA
CAP_004306.1 RTF	GAGGAATGTCGTCTCTCACAAA
CAP_004306.1 RTR	AGATATTATCGTCCAGCTTGCTC
CAP_004582.1 RTF	CAAGTCATCTCCATGTGGTACT
CAP_004582.1 RTR	GGACTTGAACAACACTTGAACC
CAP_005201.1 RTF	ATCGGCGGTCAAAGTCATC
CAP_005201.1 RTR	TGGATTCCTCAACAGCTTCC
CAP_005217.1 RTF	AGGCCACGCAAGGAATC
CAP_005217.1 RTR	ATGTGAGCAGCGGACAC
CAP_005299.1 RTF	AAGTCGTCGTTCGGGTTG
CAP_005299.1 RTR	CAGATGGACATCGACGCA
CAP_005482.1 RTF	GATGGGTGGTCTCTACGAAAG
CAP_005482.1 RTR	TGAGCATGATCTGGGTTCTG
CAP_005642.1 RTF	AGTTCAGCGCCGACATTG
CAP_005642.1 RTR	GTCACAAAGGGCAGGAGATG
CAP_005682.1 RTF	TCTTCTCAAACAGGACCATCG
CAP_005682.1 RTR	CTCTGCAAATCCTCGGTAGTT
CAP_005713.1 RTF	TATTGCACCGAGCCCAAAT
CAP_005713.1 RTR	TTTGGTGACGTCGAGTGTTC
CAP_005714.1 RTF	TTTCACCACTCGGTCCAATC
CAP_005714.1 RTR	GACTTGAAGGCTGATCCAGAG
CAP_005913.1 RTF	TATGAACATGCAGCCAGGTC
CAP_005913.1 RTR	CTCGTGCTCTTGAAGGAACAT
CAP_006284.1 RTF	AAGCCGCCTTCTCCTCAA
CAP_006284.1 RTR	TTGCTCCAGGTCCCTCAAT
CAP_006285.1 RTF	GCTTCTTAGGCTCTGCATATCG
CAP_006285.1 RTR	CAACCAGAGTCACAGCACTT
CAP_006533.1 RTF	CAAAGTTGGTTGGCTGGTTC
CAP_006533.1 RTR	CCACAAGATGCTGGTCTCTAC
CAP_006607.1 RTF	GCAGTCGTCAAGATGTTCGTA
CAP_006607.1 RTR	CGGTACATAACGTTGAGCAGA
CAP_006617.1 RTF	CGTATGACCCTTCGAGAGTTG
CAP_006617.1 RTR	GATGTTGCTGAGCTGTCCT
CAP_006843.1 RTF	ATCCGCGAGGCTTCTTTATAC
CAP_006843.1 RTR	CTCGACCAAGTCGTTGACAT
CAP_006879.1 RTF	AGTACACGTCAGAGACCTTCTA
CAP_006879.1 RTR	TATCATCAGGCATCTCCTTGC
CAP_007104.1 RTF	AAAGTGCTCCACTGACACAG
CAP_007104.1 RTR	AGAGGGACAGATGCCACA
CAP_007105.1 RTF	ACAATGTCAACACCAGTCTCG
CAP_007105.1 RTR	CTTGCGTTGTGGTAGTAGTAGG
CAP_007106.1 RTF	GATCAACTCTTCCAAGCTCTCA
CAP_007106.1 RTR	CGCCGGTGAGGTTGATATAC
CAP_007594.1 RTF	CACTACTCACCGGAAGCATTAC
CAP_007594.1 RTR	CATTGATGCACTGTAGGGAGAG
CAP_007758.1 RTF	GGGAGATGTAGTGGTGATGTT
CAP_007758.1 RTR	CCCAGAGCAACTACTACTATGAG
CAP_008085.1 RTF	GACGAGGAGATTATGCGTTCC
CAP_008085.1 RTR	GAGTGAGTCTTCTCGTGCTTG
CAP_008320.1 RTF	TTGTCACTGCGGGAGAAC
CAP_008320.1 RTR	CCAAGACCTTTGTCTGCGA
CAP_008436.1 RTF	ACCATATTGCCTGCAGAGG
CAP_008436.1 RTR	GGATCGAAGTAGTTGGGTAGTG
CAP_008496.1 RTF	GAGCAGGTGACTTCCTGTG
CAP_008496.1 RTR	CTACTGCATCCGGTCCATTC
CAP_008547.1 RTF	GTCGCAAACCTTGCACTTG
CAP_008547.1 RTR	AGACATCGAGTCTGTCACCT
CAP_009446.1 RTF	CAGAAGAAGTACTTTGCATGGC
CAP_009446.1 RTR	GGATCTTCACCAAATGGGTTATC
CAP_010571.1 RTF	AACGAGCTGAAGCCCAAG
CAP_010571.1 RTR	GTGTGAGTGCGGATGTGT
CAP_010815.1 RTF	ATCTGCTGGCAAGAACCG
CAP_010815.1 RTR	CATCAACCCTCATGCTCCTC
CAP_010907.1 RTF	GCCACGTTGTTTGTGTTCT
CAP_010907.1 RTR	CATGTACTCTTCCCAGTATCCG
CAP_010954.1 RTF	AATACGCCCGGATCACTTTC
CAP_010954.1 RTR	GCTTCTTGCCGGATTGAGT
CAP_011132.1 RTF	TTGTCGCGGCGGTTATAC
CAP_011132.1 RTR	CCGCCGGTATCGACATTT
CAP_011296.1 RTF	TTCATCATCAGCATCGACCAG
CAP_011296.1 RTR	CCACCACCCAATCAGTTCTT
CAP_011514.1 RTF	CCCGTCCACAAGAATTCACA
CAP_011514.1 RTR	CAGGTCGTAAGACTCCGTTTC
CAP_011662.1 RTF	GGATCCGTTAAGCTCCATGTT
CAP_011662.1 RTR	ACGCTTACTACCCAGCAAAC
CAP_012449.1 RTF	GAGTGAATGCACCCGAGTT
CAP_012449.1 RTR	CTGGACATTGCCTCCAACA
CAP_012989.1 RTF	TCTCAGGTGTCTATGGGAAGA
CAP_012989.1 RTR	GCTCAGGGCCATCAATATCA
CAP_012993.1 RTF	CGACTCAGCAGCCTCATC
CAP_012993.1 RTR	CGACGATTCCCGAAGAGC
Expressions of autophagy-related genes
CsATG1 RTF	CTGCGTCTTCGTCGTTG
CsATG1 RTR	TGTCGGAGGAGGCTTTG
CsATG2 RTF	CCATGTTCAAGTCTCTCGTCAG
CsATG2 RTR	CTGACAACACGTGGGAAGAG
CsATG3 RTF	TCTGACGGAAGGTGGACTT
CsATG3 RTR	GCTTTCCTATACGTCACAGACC
CsATG4 RTF	CTTGATACAGGACGAGGAC
CsATG4 RTR	GTCACCATCGTCATCACT
CsATG6 RTF	AACCACTGCCACCGAATAC
CsATG6 RTR	GCGGAGAGGATTTCGAACAA
CsATG7 RTF	CGCAACGAGATTCGACCAT
CsATG7 RTR	CACGCTGTTCCTCAAGAGAC
CsATG8 RTF	CTCCTCGTAAATGCTGCTCAT
CsATG8 RTR	ACTTGACGGTTGGTCAGTTC
CsATG9 RTF	CGCCATCCTTTCCATCCT
CsATG9 RTR	GGCGTTCGGGTTTGTTG
CsATG11 RTF	AAAGCGTTACCCTTGAGGAG
CsATG11 RTR	CAGACAAATGGCAAGGACAAG
CsATG12 RTF	CATCTACCCAGACATTCCACAC
CsATG12 RTR	GGACGCACACTATGCAAGTTA
CsATG13 RTF	CATCCAGTTCGCCATTTG
CsATG13 RTR	GGCTCTTCGTCCATCAA
CsATG15 RTF	CTCTGGAACCGTGTCATACTTC
CsATG15 RTR	TCAGGGCTTGAGTGTGTTTAC
CsATG16 RTF	TCTTTGAGGGTTCCGTTTGAG
CsATG16 RTR	CCCGAGAAGAAGAGCAAACT
CsATG17 RTF	AACGATGACGACAACACC
CsATG17 RTR	CTGTGACGCACAAGTCAA
CsATG18 RTF	GCAGACGGTGACAGAGATG
CsATG18 RTR	CTCATGGCCACGACACTT
CsATG20 RTF	ACTCGGAATTCGCGTCTTT
CsATG20 RTR	GCTTGCGCAGGTCAATAATC
CsATG22 RTF	GATTGCCTCCGAGACTGTTC
CsATG22 RTR	GGCGAATGTTGGTCCTCAA
Deletion of CsCZF1
CAP_012989.1 5F	CAGTTAGGAAGAGGAAGACTGT
CAP_012989.1 5R	CCTCCACTAGCTCCAGCCAAGCCGACACTTGTACCCGATGTACTG
CAP_012989.1 3F	GTTGGTGTCGATGTCAGCTCCGGAGATACGCTATAAGCGGCCATC
CAP_012989.1 3R	CAACCCGAGCCCAAATATCAT
CAP_012989.1 NF	GTAATGAGGAGGTTGGGTTGT
CAP_012989.1 NR	CGGCGATATCTCACTAGGAAAG
CAP_012989.1 SF	GGGAATTACCCTTCTTCGAGTG
CAP_012989.1 SR	CACACTCTATGCGCCATGAT
CAP_012989.1 PF	TGGCTTAGTGCTTCATTCCC
CAP_012989.1 PR	GAGCTGTACTGCCACCACTT
Deletion of CsCZF2
CAP_011132.1 5F	ATATTCAGCGGGCTTTGGT
CAP_011132.1 5R	CCTCCACTAGCTCCAGCCAAGCCCGGTGATGCCTTCTCTTCTT
CAP_011132.1 3F	GTTGGTGTCGATGTCAGCTCCGGAGATGATGAACACGGCAACGA
CAP_011132.1 3R	CGCGTCGAGATTATCAGATGAG
CAP_011132.1 NF	TTTGCCAACGGAGACGAAG
CAP_011132.1 NR	GGGCAGAAGCCGTTGAAA
CAP_011132.1 SF	CTTGTCTGGTTCAGCAGCTT
CAP_011132.1 SR	CCCAACCTTGTTGACTCTTGT
CAP_011132.1 PF	CTCTACGGATTCGGCACTATTC
CAP_011132.1 PR	TGGACATGATCTACGCAACC
Deletion of CsCZF3
CAP_009446.1 5F	TCCGTTCTTCTTGAGGAATGTC
CAP_009446.1 5R	CCTCCACTAGCTCCAGCCAAGCCAAATGGCTTAGCAGCCTCTACCATTC
CAP_009446.1 3F	GTTGGTGTCGATGTCAGCTCCGGAGGTTGCGAGTGGTTGATGTTATC
CAP_009446.1 3R	GTCTGCATGTGGATGAGAGT
CAP_009446.1 NF	TGAGACGCACAAGACAACTAC
CAP_009446.1 NR	CACGGCGATCATAACAAGGA
CAP_009446.1 SF	CTGTGCCAGAGATTCGGTATT
CAP_009446.1 SR	GGTGTGCATTGGTGATTTGAG
CAP_009446.1 PF	TGTCAGCCATTTGACATCGG
CAP_009446.1 PR	AGAAGCCATCTCGGAACTCT
Deletion of CsCZF4
CAP_006617.1 5F	AGAACAGGATGGAACGACCAAG
CAP_006617.1 5R	CCTCCACTAGCTCCAGCCAAGCCTTGAAAAGCTGTGGTTGAGTCG
CAP_006617.1 3F	GTTGGTGTCGATGTCAGCTCCGGAGTCGATTGTGACGGGTGATTTAC
CAP_006617.1 3R	CATTCACGCCTCGTTCCATTCC
CAP_006617.1 NF	ACAGGACTCCTTCAAGTCATTC
CAP_006617.1 NR	CAAGGACAGAAAGGTAAGAAGG
CAP_006617.1 SF	CTCCAAACACTCCCATACACTC
CAP_006617.1 SR	ACGCCGTGTAGAGAAGAAATCC
CAP_006617.1 PF	GGATGCTGGAAAGTTGGAGAGT
CAP_006617.1 PR	GCGGATTCTGTCTGGTATGTCT
Deletion of CsCZF6
CAP_005682.1 5F	CGTCGCAAACAAGTGATCC
CAP_005682.1 5R	CCTCCACTAGCTCCAGCCAAGCCGTGTGCTGTTTCTCCACTAATC
CAP_005682.1 3F	GTTGGTGTCGATGTCAGCTCCGGAGCCACTGACCAGTCATTGCTT
CAP_005682.1 3R	TCTTCTTCTCCATACCACCTCT
CAP_005682.1 NF	GTCCACACACCTTCTAGGTATT
CAP_005682.1 NR	TCCTCAGCAACACCATCTAC
CAP_005682.1 SF	CGCTTGGTCTGTCAACTCATA
CAP_005682.1 SR	GTCCTCGTGATAGCGTGATG
CAP_005682.1 PF	AGGTGACGAAGAAGGGAAATAG
CAP_005682.1 PR	ACGCTGTAGTCACGGTATTAAG
Deletion of CsCZF7
CAP_005482.1 5F	AGGTGGAATGCCAGATCAAA
CAP_005482.1 5R	CCTCCACTAGCTCCAGCCAAGCCCGGCCGTGGACTTAACTAAT
CAP_005482.1 3F	GTTGGTGTCGATGTCAGCTCCGGAGAGAGTGTCGTGGCTCACA
CAP_005482.1 3R	TGGACAAGCCTGTGGAGA
CAP_005482.1 NF	GCCAGCCCATTTCTACCAC
CAP_005482.1 NR	GCCTCACCTAGGTATCGCTT
CAP_005482.1 SF	ATTTGGCCCATCTGGTCTC
CAP_005482.1 SR	GTTCTGGCCGTCTCTGTC
CAP_005482.1 PF	TCCCTCCACTCATCCTTCTC
CAP_005482.1 PR	GTCTTGGGCTGGTACTTGTT
Deletion of CsCZF8
CAP_003899.1 5F	CTTGGCCTTCCTTGAACTTTG
CAP_003899.1 5R	CCTCCACTAGCTCCAGCCAAGCCCAAGGTTAAGTGTGGTTGTTGG
CAP_003899.1 3F	GTTGGTGTCGATGTCAGCTCCGGAGCCTACACACACGAATACACGAC
CAP_003899.1 3R	GAGTACATGCAGCTACCAACC
CAP_003899.1 NF	CGGACACCTGAATCCATCAATA
CAP_003899.1 NR	GTTACTCACTCCGTAATCGTCAG
CAP_003899.1 SF	CCTCCATCCTCCTTTCTTTCTC
CAP_003899.1 SR	GCAAGAAGATTGTTCAGACAGC
CAP_003899.1 PF	CAGATCTGACCTACACCCAAG
CAP_003899.1 PR	GCATTCGTGTCTCTCTCTCTC
Deletion of CsCZF9
CAP_003653.1 5F	CTCAAACATCGGACGGGATT
CAP_003653.1 5R	CCTCCACTAGCTCCAGCCAAGCCGAAGGCAAGGACGAACGTAT
CAP_003653.1 3F	GTTGGTGTCGATGTCAGCTCCGGAGCATTTCTTTAGGCCACGGATTC
CAP_003653.1 3R	CGACTCACCTCTATCACACATT
CAP_003653.1 NF	CCTACCGATACCCTCATCTTTG
CAP_003653.1 NR	CGAAGGGAGTACCCATTGCG
CAP_003653.1 SF	CTCGTTCCTAGCAGTAACCTTG
CAP_003653.1 SR	AGGTTCTGCATGATCTGATGTC
CAP_003653.1 PF	GGCTTTGGCTCTGATTCTTG
CAP_003653.1 PR	TGAGAGGCGGAAGCTAATC
Deletion of CsCZF10
CAP_000892.1 5F	CCTACAACGCCCTAATTGCTAC
CAP_000892.1 5R	CCTCCACTAGCTCCAGCCAAGCCGTGAAACTGTCGTGCTGTCTAA
CAP_000892.1 3F	CGAGGTAGATGTGTGTGTGTATGGGCAAAGCTGATGCCTAGA
CAP_000892.1 3R	CACAGTAGTGTAGCTTCCTTCC
CAP_000892.1 NF	CGGGTTGACTGACCTTGAC
CAP_000892.1 NR	ATCTGATGTGCTTAGCTTCCC
CAP_000892.1 SF	CATTCCTCGCTACTGCTTACTC
CAP_000892.1 SR	TCGTTTCGCTGTCGACTTT
CAP_000892.1 PF	GGACGTGAGGATGGATTGATAC
CAP_000892.1 PR	GTCAGCTGTGCGATGTATGTA
Deletion of CsCZF11
CAP_000583.1 5F	ATAGCCGAAGCTTAGCACTG
CAP_000583.1 5R	CCTCCACTAGCTCCAGCCAAGCCGGCGGAGGACAATATCATGG
CAP_000583.1 3F	GTTGGTGTCGATGTCAGCTCCGGAGGTATATGGTGATGCGGGTGAA
CAP_000583.1 3R	CTAATGACTGTCTGTCTCTGTGG
CAP_000583.1 NF	CCACCACTAAAGAACCTCACAG
CAP_000583.1 NR	GTCTCTTGAAAGTGTCGAGAAGG
CAP_000583.1 SF	AAGTCTGCGCCAAACCA
CAP_000583.1 SR	GCTACAGCAAACCAACCAAC
CAP_000583.1 PF	GTACAACCACACTCTCACAC
CAP_000583.1 PR	CGATGAGGATGAGGGATACT
Deletion of CsCZF12/CRZ1
CAP_006533.1 5F	AACTCACGATCCGTTGACAG
CAP_006533.1 5R	CCTCCACTAGCTCCAGCCAAGCCCCTGCGACAGGGTTTATTCT
CAP_006533.1 3F	GTTGGTGTCGATGTCAGCTCCGGAGTGGAGGGATGTCGTGTGTA
CAP_006533.1 3R	AGCATTCGCATTCTCGTCTC
CAP_006533.1 NF	CCCGCTTCGATTGTCTTTACT
CAP_006533.1 NR	CAGTCATCAGCAGCATCTGT
CAP_006533.1 SF	CATCAGATGAGGGTATTGGC
CAP_006533.1 SR	CCCGATTCTAAAGACAGCAAC
CAP_006533.1 PF	AGACAACAAGGTAAAGGTAGGG
CAP_006533.1 PR	AGTACCTATGTAAGCAGCACAG
Deletion of CsSTE12
CAP_005173 5F	CAAGTAAGTCGGGTCCTTCTG
CAP_005173 5R	CCTCCACTAGCTCCAGCCAAGCCCTGTCGAAATTGTTGTGATGGG
CAP_005173 3F	GTTGGTGTCGATGTCAGCTCCGGAGGAGCTTCGGCTCTCGTTATG
CAP_005173 3R	CCATGCTCGTAAACGACCTC
CAP_005173 NF	GCTGCTACCATACCTTAGTACC
CAP_005173 NR	GGGCGTCAAATCCATCTTTG
CAP_005173 SF	GATCTGCGTAGCCGAAATCA
CAP_005173 SR	GTACCTCTATGTGTGCGAGTTT
CAP_005173 PF	AGTTCCTTGCCAGTGATGTG
CAP_005173 PR	GGCTAGATGGGCTTGATGTT
C-terminal fusions of CsCZF1, CsCZF9, and CsSTE12 with GFP
GFP NR	GACACGGAAATGTTGAATACTC
CAP_012989.1 R	TCGAGGCACATACCCCGAGA
CAP_012989.1 _ GFP F	GGGTATGTGCCTCGAATGGTGAGCAAGGGCGAGG
CAP_003653.1 R	TGGCCCTACAGGGGCATTGT
CAP_003653.1 _ GFP F	ACAATGCCCCTGTAGGGCCAATGGTGAGCAAGGGCGAGG
CAP_005173.1 R	CATGATGGCGCTCGCGTTCACT
CAP_005173.1 _ GFP F	TGAACGCGAGCGCCATCATGATGGTGAGCAAGGGCGAGGAG
N-terminal fusion of CsATG8 with GFP
CsATG8 F	CCTAAGTCAAGAGCCACGAAA
CsATG8_Pro_R	GATGACGGGTATGTGGTGGGTGAAG
CsATG8_Pro_GFP F	ACCCACCACATACCCGTCATCATGGTGAGCAAGGGCGAGGAG
GFP_CsATG8 R	CGTCCTTGAACTTGGATCGCATCTTGTACAGCTCGTCCATGCC
CsATG8_ORF F	ATGCGATCCAAGTTCAAGGACG
CsATG8 R	CATCGCCATCGCTCACAGG
Y2H assay
CAP_003653.1 _bait F	GTAGTTAGCACATATGATGGATCACCCCATGCAGG
CAP_003653.1 _bait R	ATCTGCATCATATGTCATGGCCCTACAGGGGCAT
Constitutive expression of CsCZF1
ICL F	GGGCCCCACACGGACTCAAACTGAT
ICL R	GGTGGGCAGGTGTGGTATGA
ICL_CAP_012989.1 F	TCATACCACACCTGCCCACCATGAGCGACGAGCAGTCGTT
Coimmunoprecipitation
CSPMK1 5F	ACCTATCTTGTCCCTCGTTTG
CsPMK1_His R	CAATGATGATGATGATGATGCCGCATGATCTCCTGGTAGA
His_CsPMK1_Ter F	GGCATCATCATCATCATCATTGAGAACAGAAGCAAGCGAGAGA
CsPMK1_3R	TACGCAGCACAGATACGAAG
Expressions of defense-related genes of N. benthamiana
Nbactin F	GTGAAGGAGAAGTTGGCTTAC
Nbactin R	CTTCTGGGCAGCGGAATCTC
NbPR-1a_F	CCTCGTACATTCTCATGGTCAAT
NbPR-1a_R	CCATTGTTACACTGAACCCTAGC
NbPDF1.2_F	GGAAATGGCAAACTCCATGCG
NbPDF1.2_R	ATCCTTCGGTCAGACAAACG
NbPAL_F	GTTATGCTCTTAGAACGTCGCCC
NbPAL_R	CCGTGTAATGCCTTGTTTCTTGA
NbMAPK3_F	GTCTGCTCGGTGTTGAATACGG
NbMAPK3_R	CCAATTACATTTTCATGGTCTAAATGGCG
NbWRKY22_F	CCCGGAAACAAGTGGAGCGA
NbWRKY22_R	CTTCCGGCGAGAGAGTTCCG
NbWRKY25_F	CATGCGGTGGTCAGAAGCTG
NbWRKY25_R	CCGCTGGAACTAGTGGTGGT
NbERF1_F	GGCGAATTTTCCGGGAGACT
NbERF1_R	GGCTCCGATTTTACTTCGCC
NbRBOHB_F	TTTTCTCTGAGGTTTGCCAGCCACCA
NbRBOHB_R	GCCTTCATGTTGTTGACAATGTCTTT
